# Supplementary material for: CrnnCrispr: An Interpretable Deep Learning Method for CRISPR/Cas9 sgRNA On-Target Activity Prediction
Source: Int J Mol Sci. 2024 Apr 17;25(8):4429. doi: 10.3390/ijms25084429 (PMC11050447; doi:10.3390/ijms25084429)
Supplement: Supplementary file 1 [file ijms-25-04429-s001.zip]

Archive with 1 entries (1 files):
- ijms-2936602-supplementary.pdf
